# Supplementary material for: Control of Blood Pressure and Risk Attenuation: Post Trial Follow-Up of Randomized Groups
Source: PLoS One. 2015 Nov 5;10(11):e0140550. doi: 10.1371/journal.pone.0140550 (PMC4634976; doi:10.1371/journal.pone.0140550)
Supplement: S2 File — (ZIP) [file pone.0140550.s003.zip]

Archive with 5 entries (4 files):
- codebook_work.xls
- __MACOSX/
- __MACOSX/._codebook_work.xls
- work.sas7bdat
- __MACOSX/._work.sas7bdat
