# Supplementary material for: Control of Blood Pressure and Risk Attenuation: Post Trial Follow-Up of Randomized Groups
Source: PLoS One. 2015 Nov 5;10(11):e0140550. doi: 10.1371/journal.pone.0140550 (PMC4634976; doi:10.1371/journal.pone.0140550)
Supplement: S2 File — (ZIP) [file pone.0140550.s003.zip › codebook_work.xls]

## Sheet: codebook
VARNUM	NAME	LABEL	VALUES
1	fmemkey	Individual ID
2	clno_0	Cluster number
3	intsite_0	Intervention group	1="HHE and GP"; 2="HHE only"3="GP only" 4="No Intervention"
4	agey_0	age in years
5	gender_0	gender	1=”male”; 2=”female”
6	sbp0	Mean SBP at baseline
7	dbp0	Mean DBP at baseline
8	dm_0	with diabetes at baseline
9	tobacco_0	tobacco use at baseline	1="Past" 2="current" 3="never";
10	p1_0	Glucose Fasting
11	p3_0	LDL at baseline
12	mets_0	Total METs at baseline
13	pa_0	Physical Activity (0= < 840, 1= ≥840)
14	a1_0	Do you have any formal education (Y/N)	1="have formal education" 2="no formal education"
15	c2_0	For what you are taking these medications? (multiple response variable) 01 to 66 codes
16	o3_0	Hip circumference (in cm)
17	o4_0	Waist circumference (in cm)
18	f14_1	Mean SBP at 1st follow up( 6 month)
19	f15_1	Mean DBP at 1st follow up (6 month)
20	f14_2	Mean SBP at 2nd follow up (12 month)
21	f15_2	Mean DBP at 2nd follow up (12 month)
22	f14_3	Mean SBP at 3rd follow up (18 month)
23	f15_3	Mean DBP at 3rd follow up (18 month)
24	f14_4	Mean SBP at 4th follow up (24 month)
25	f15_4	Mean DBP at 4th follow up (24 month)
26	i3_6	Waist circumference in cm at 7 years
27	n1_6	Fasting Blood Glucose at 7 years
28	n5_6	LDL at 7 years
29	death	Living status
30	time_dth	Survival time (in years)	(date of last contact – interview date at baseline)/365.24
31	tobacco_6	tobacco use at 7 years
32	bmi_0	bmi at baseline
33	bmi_6	bmi at 7 years
34	mets_6	Total METs at 7 years
35	acr_6	Albumin to creatinine ratio at post trial follow up (mg/g)
36	acr_0	Albumin to creatinine ratio at baseline (mg/g)
37	saepi_6	CKD-EPI Pakistan at post trial follow up (mL/min/1.73 m2)
38	saepi_0	CKD-EPI Pakistan at baseline (mL/min/1.73 m2)
39	antihtn_0	Current use of HTN medication at baseline	1=Yes;2=Other meds /No meds
40	htnmed_0	Frequency of using drug groups of anti-htn	1=only one group;2=two groups;3=three groups;4=four groups
41	antihtn_6	Current use of HTN medication at post trial follow up	1=Yes;2=Other meds /No meds
42	htnmed_6	Frequency of using drug groups of anti-hypertensives post trial follow up	1=only one group;2=two groups;3=three groups;4=four groups
43	risk_0	Framingham risk scores at baseline
44	risk_6	Framingham risk scores at post trial follow up
45	hhe	Home health education (HHE)	1=yes; 0=no
46	gp	Training of GP (GP)	1=yes; 0=no
47	sbp3	Average SBP at 7 years
48	dbp3	Average SBP at 7 years
49	bp_stat_ptf	Missing BP at year 7 years	1=not mssing; 0=missing
50	bp_stat_ptf_dth	Missing BP due to death at year 7 years	1=not missing; 0=mssing due to death
51	bp_stat_ptf_aliv	Missing BP but still alive at year 7 years	1=not mssing; 0=missing but alive
52	sbp2	Mean SBP at year 7 years with missing values imputed by overall mean
53	dbp2	Mean DBP at year 7 years with missing values imputed by overall mean
54	sbp1	Mean SBP at 7 years with missing values imputed by carrying forward 2 year SBP to 7 years or interventions-specific mean
55	dbp1	Mean DBP at 7 years with missing values imputed by carrying forward 2 year SBP to 7 years or interventions-specific mean
56	cont_bp0	control BP binary of BP at baseline (SBP0<140&DBP0<90:1 controlled)	1=controlled ; 0=not controlled
57	cont_bp40	control BP binary of BP at baseline (SBP0<140)	1=controlled ; 0=not controlled
58	cont_bp50	control BP binary of BP at baseline (SBP0<160)	1=controlled ; 0=not controlled
59	cont_bp60	control BP binary of BP at baseline (SBP0<160&DBP0<100)	1=controlled ; 0=not controlled
60	cont_bp3	control BP binary of BP at year 7 (SBP3<140&DBP3<90:1 controled)	1=controlled ; 0=not controlled
61	cont_bp4	control BP binary of BP at year 7 (SBP3<140)	1=controlled ; 0=not controlled
62	cont_bp5	control BP binary of BP at year 7 (SBP3<160)	1=controlled ; 0=not controlled
63	cont_bp6	control BP binary of BP at year 7 (SBP3<160&DBP3<100)	1=controlled ; 0=not controlled
64	cont_bp1	control BP binary of BP at year 7 (SBP1<140&DBP1<90:1 controled)	1=controlled ; 0=not controlled
65	cont_bp7	control BP binary of BP at year 7 (SBP1<160)	1=controlled ; 0=not controlled
66	cont_bp8	control BP binary of BP at year 7 (SBP1<160&DBP1<100)	1=controlled ; 0=not controlled
67	cont_bp2	control BP binary of BP at year 7 (SBP2<140&DBP2<90:1 controled)	1=controlled ; 0=not controlled
68	cont_bp9	control BP binary of BP at year 7 (SBP2<160)	1=controlled ; 0=not controlled
69	cont_bp10	control BP binary of BP at year 7 (SBP2<160&DBP2<100)	1=controlled ; 0=not controlled
70	ID	A second variable generated uniquely from 1 to 1341
